# Supplementary material for: Is it time to RE-AIM? A systematic review of economic empowerment as HIV prevention intervention for adolescent girls and young women in sub-Saharan Africa using the RE-AIM framework
Source: Implement Sci Commun. 2020 Jun 10;1:53. doi: 10.1186/s43058-020-00042-4 (PMC7427963; doi:10.1186/s43058-020-00042-4)
Supplement: Supplementary file 3 — Additional file 3. RE-AIM components extraction. [file 43058_2020_42_MOESM3_ESM.xlsx]

## Sheet: RE-AIM Components 
	REACH									EFFICACY/EFFECTIVENESS					ADOPTION					IMPLEMENTATION			MAINTENANCE
	Method to identify target population	Inclusion criteria	Exclusion criteria	Sample size	Participation rate (participants who participated based on valid denominator)	Participation rate	Characteristics of participants	Characteristics of non-participants	Representativeness	Measures/results for at least one-follow-up	Intent to treat analysis utilized	Quality-of-life measure	Baseline activity measured	Percent short-term attrition	Description of intervention location	Description of staff who delivered intervention	Method to identify target delivery agent	Level of expertise of delivery agent	Adoption rate	Intervention duration and frequency	Extent protocol delivered as intended (%)	Measures of cost of implementation	Was individual behavior assessed at least 6 months following the completion of the intervention	Was individual behavior assessed ≥ 24 months post-intervention	Was individual behavior assessed ≥ 48 months post-intervention	Indicators of program level maintenance/Setting continuation	Measures of cost of maintenance
Abdool Karim et al. (2015) Humphries et al., 2017 (KwaZulu-Natal)	yes	no	no	yes	yes	0.85	yes	no	yes	yes	no	no	yes	no	yes	yes	no	yes	no	yes	no	no	yes	yes	no	no	no
Adoho et al. (2014), Liberia	yes	yes	no	yes	yes	0.47	yes	yes	yes	yes	yes	yes	yes	yes	yes	yes	yes	yes	no	yes	no	yes	yes	no	no	no	no
Austrian and Muthengi (2014) Austrian 2018, Kampala	no	no	no	yes	no		yes	no	no	yes	no	yes	yes	yes	yes	yes	yes	yes	no	yes	no	no	yes	yes	no	no	no
Baird et al. (2012) Baird et al. (2015), Malawi	yes	yes	yes	yes	no		yes	yes	yes	yes	no	yes	yes	no	yes	yes	yes	yes	no	yes	no	yes	yes	yes	no	no	yes
Bandiera et al. (2012), Uganda	yes	yes	no	yes	yes	0.21	yes	yes	yes	yes	yes	yes	yes	yes	yes	yes	yes	yes		yes	no	yes	yes	yes	no	yes - continued	yes
Bazika (2007), Congo	yes	no	no	yes	no		yes	no	no	no	no	yes	yes	no	no	no	no	no	no	yes	no	no	yes	no	yes	yes-discontinued after 3 months	no
O'Neill Berry et al., 2013, Lesotho	yes	no	no	yes	no		yes	no	no	yes	no	yes	yes	no	yes	yes	yes	yes	yes	yes	no	no	yes	no	no	no	no
Cho et al. (2017), Kenya	yes	no	no	yes	no		yes	yes	yes	yes	no	yes	yes	yes	yes	yes	no	no	no	yes	no	no	yes	yes	no	no	no
Cluver, Orkin, Yakubovich, and Sherr (2016) , South Africa	yes	no	no	yes	yes	0.975	yes	no	yes	yes	no	yes	yes	yes	yes	yes	yes	yes	no	yes	no	no	yes	no	no	no	no
de Walque et al. (2012) de Walque et al. (2014), Tanzania	yes	yes	yes	yes	no		yes	yes	yes	yes	no	yes	yes	yes	yes	yes	yes	yes	no	yes	no	no	yes	yes	no	yes-discontinued after 1 year	no
Dunbar et al. (2014), Zimbabwe	yes	yes	no	yes	yes	0.8	yes	yes	yes	yes	no	yes	yes	yes	yes	yes	yes	yes	no	yes	no	no	yes	yes	no	no	no
Erulkar and Chong (2005), Kenya	yes	yes	no	yes	no		yes	no	yes	yes	no	yes	yes	yes	yes	yes	no	yes	no	yes	no	no	yes	yes	no	no	no
Goodman et al. (2014), Kenya	yes	yes	no	yes	no		yes	no	yes	yes	no	no	yes	no	yes	yes	yes	yes	yes	yes	no	no	yes	yes	no	yes -continued	no
Hallfors et al. (2011) Hallfors et al. (2015) Luseno et al. (2015), Zimbabwe	yes	no	no	yes	no		yes	no	no	yes	no	yes	yes	yes	yes	yes	yes	yes	no	yes	no	no	yes	yes	yes	yes -trial period	no
Handa et al. (2014), Rosenberg et al. (2014), Kenya	yes	yes	no	yes	no		yes	no	yes	yes	no	yes	yes	yes	yes	yes	yes	yes	no	yes	no	no	yes	yes	yes	no	no
Khoza et al. (2016) South Africa	yes	yes	no	yes	no		yes	no	yes	yes	no	yes	yes	no	yes	no	no	no	no	yes	no	no	yes	no	no	no	no
Jewkes et al.(2014) South Africa	yes	yes	no	yes	yes	0.902	yes	no	yes	yes	yes	yes	yes	no	yes	yes	yes	yes	no	yes	no	no	no	no	no	no	no
Kim et al. (2009) South Africa Proynk et al. (2006) South Africa Kim et al. (2007) South Africa	yes	yes	no	yes	yes	0.837	yes	yes	yes	yes	no	yes	yes	yes	yes	yes	yes	yes	no	yes	no	no	yes	yes	no	yes-trial period	no
Kohler and Thornton (2011) Malawi	yes	yes	no	yes	yes	0.93	yes	no	no	yes	yes	yes	yes	yes	yes	yes	no	no		yes	no	no	yes	yes	no	no	no
Nyqvist et al. (2015) Lesotho	yes	yes	no	yes	no		yes	no	yes	yes	no	yes	yes	yes	yes	yes	yes	no	no	yes	no	no	yes	yes	no	no	no
Pettifor et al. (2016) South Africa	yes	yes	yes	yes	yes	0.793	yes	no	yes	yes	yes	yes	yes	yes	yes	no	no	no	no	yes	no	no	yes	yes	no	no	no
Rotheram- Borus et al. (2012) Uganda	yes	no	no	yes	no		yes	no	no	yes	no	yes	yes	yes	yes	yes	yes	yes	yes	yes	no	no	yes	yes	no	no	no
Ssewamala et al. (2010) Uganda	yes	yes	no	yes	no		yes	yes	yes	yes	no	yes	yes	yes	yes	yes	no	yes	no	yes	no	no	yes	no	no	no	no
Stark et al. (2018) Ethiopia Falb et al. (2016)	yes	yes	no	yes	no		yes	no	yes	yes	no	yes	yes	no	yes	yes	no	yes	no	yes	no	no	yes	no	no	no	no
Visser et al. (2015) South Africa Thurman et al. (2013) South Africa	yes	no	no	yes	no		yes	no	no	yes	no	yes	yes	no	yes	yes	yes	yes	no	yes	no	no	no	no	no	no	no
YES	24	16	3	25	9		25	8	18	24	5	23	25	16	24	22	16	19	3	25	0	3	23	16	3	6	2
NO	1	9	22	0	16		0	17	7	1	20	2	0	9	1	3	9	6	20	0	25	22	2	9	22	19	23

## Sheet: RE-AIM Component table
RE-AIM Dimensions and Components	Reporting Frequency	Reporting Proportion
Reach
Method to identify target population	24	0.96
Inclusion criteria	16	0.64
Exclusion criteria	3	0.12
Sample size	25	1
Participation rate	9	0.36
Characteristics of participants	25	1
Characteristics of non-participants	8	0.32
Representativeness	18	0.72
Average of overall reach dimensions	16	0.64
Efficacy/Effectiveness
Measures/results for at least one follow-up	24	0.96
Intent to treat utilized	5	0.2
Quality-of-life measure	23	0.92
Baseline activity measured	25	1
Percent attrition	16	0.64
Average of overall efficacy/effectiveness dimensions	18.6	0.744
Adoption
Description of intervention location	24	0.96
Description of staff who delivered intervention	22	0.88
Method to identify target delivery agent	16	0.64
Level of expertise of delivery agent	19	0.76
Adoption rate	3	0.12
Average of overall adoption dimensions	16.8	0.672
Implementation
Intervention duration and frequency	25	1
Extent protocol delivered as intended	0	0
Measures of cost of implementation	3	0.12
Average implementation dimensions	9.33333	0.373333
Maintenance
Individual level-Maintenance
Was individual behavior assessed at least 6 months post-intervention	23	0.92
Was individual behavior assessed ≥ 24 months post-intervention	3	0.12
Was individual behavior assessed ≥ 48 months post-intervention	4	0.16
Program level-Maintenance
Indicators of program continuation	2	0.08
Some measure/discussion of alignment with organization/lsetting	1	0.04
Average of overall maintenance dimensions	6.6	0.264
